# Supplementary material for: Endothelial STING and STAT1 mediate IFN-independent effects of IL-6 in an endotoxemia-induced model of shock
Source: J Clin Invest. 2025 Sep 16;135(21):e189570. doi: 10.1172/JCI189570 (PMC12578408; doi:10.1172/JCI189570)
Supplement: Supporting data values [file jci-135-189570-s085.xlsx]

## Sheet: 1A
Score (AU)			Delta Temp (C)			Delta weight (g)
Saline	LPS		Saline	LPS		Saline	LPS
0	13		0.1	-3.6		0.6	-2
0	14		0.5	-3.8		-0.2	-1.4
0	2		0.7	-0.1		0.5	-1.6
0	4		0.8	-1.4		0.1	-1.9
0	11		0.5	-3.2		0	-1.7
	4			-0.4			-2.1
	3			0.6			-1.5

## Sheet: 1C
Cdh1	Cldn1	Cldn2	Krt7	Krt8	Krt18	Krt19	Egfr	Epcam	Pdgfrb	Myh11	Cdh5	Cldn5	Pecam1	Vcam1	Vwf
0.04	0.1	0.07	0.44	0.3	0.77	0.21	0.12	0.28	0.31	0.07	0.75	8.68	5.69	0.89	1.95
0.05	0.08	0.05	0.06	0.05	0.04	0.3	0.04	0.05	0.05	0.03	10.88	18.1	9.4	1.59	1.98
0.12	0.14	0.12	0.12	0.15	0.13	0.21	0.09	0.15	0.14	0.2	19.41	19.26	14.66	4.29	5.15
0.12	0.21	0.13	0.15	0.14	0.17	0.36	0.08	0.16	0.13	0.29	24.97	28.28	22.21	7.81	6.81
0.07	0.04	0.05	0.05	0.06	0.1	0.17	0.05	0.07	0.05	0.16	8.06	9.06	6.43	2.07	1.75
0.07	0.21	0.25	0.46	0.27	0.69	0.03	0.25	0.45	0.98	0.55	0.19	7.24	8.19	2.2	2.9
0.05	0.1	0.08	0.11	0.1	0.11	0.54	0.04	0.13	0.1	0.04	7.75	6.47	8.58	9.26	4.47
0.05	0.06	0.05	0.08	0.08	0.14	0.17	0.08	0.06	0.09	0.04	9.88	17.32	9.29	6.9	3.72
0.03	0.04	0.04	0.04	0.03	0.02	0.12	0.04	0.03	0.03	0.02	8.6	5.31	5.96	2.88	1.69
0.43	0.3	0.13	0.23	0.7	0.57	2.19	0.13	0.8	0.17	1.45	14.54	11.09	14.16	13.99	6.5
0.12	0.03	0.06	0.07	0.23	0.27	0.32	0.04	0.26	0.06	0.21	8	7.52	8.63	5.18	1.93
0.04	0.07	0.08	0.11	0.07	0.09	0.13	0.07	0.06	0.06	0.33	13.7	14.22	10.87	8.03	2.3

## Sheet: 2A
Whole kidney	TRAP
0.692149	0.073586
0.946237	0.150706
0.919149	0.235426
1.06475	0.174688

## Sheet: 2F
Plasma CXCL10 (pg/ml)
Saline	Saline	LPS	LPS
WT	SOCS3iEKO	WT	SOCS3iEKO
72	170.952	1194.67	1101.05
89.7143	188.952	1103.43	1893.52
159.619	66.6667	2149.52	1429.24
209.333	26	493.429	557.905
59.0476	74.9048	533.619	1012.57
0	0	1040.86	2572.38
	0	441.238	6154.21
	0	1478.1
		716.571
		538.667

## Sheet: 2G
Mouse ID	Score	pg/ml
6740	2.58496	10.2236
6743	4	10.106
6593	3.90689	10.1091
6617	3.70044	10.8876
6618	0	7.42586
6621	0	6.18982
6712	3.90689	11.0705
6715	0	6.50326
6719	3.80735	10.482
6940	3.16993	9.12646
6952	0	7.3275
6953	1	8.94962
6954	0	7.56949
6957	1.58496	9.06237
6657	2.58496	10.0249
6658	0	7.71653
6659	2.80735	8.78868
6686	3.80735	9.98523
6690	0	6.08037
5219	2	10.5305
5226	0	5.90803
5228	2.80735	9.48698
5242	3.80735	11.3294
6717	0	4.75489
5130	0	6.24612
5132	0	0
5133	0	0
5135	0	0
5137	3.16993	12.5876
5129	0	0
5140	2.58496	9.07592

## Sheet: 3A
	SOCS3
Tx	PBS	15	30	60	180	360
	1	44.0363	89.3973	110.126	99.0145	41.8077
	1	28.7468	291.213	334.98	114.974	109.65
	1	13.5123	94.9422	89.3115	81.8902	58.2504
	0.923774	36.3726	134.396	139.551	51.3551	63.9276
	1.1058	24.893	95.4556	124.43	48.1669	57.9339
	0.978943	26.528	131.406	90.6478	58.4597	55.3365
	CXCL10
Tx	PBS	15	30	60	180	360
	1.58044	12.9137	277.04	870.188	342.997	44.7109
	1.20559	2.78146	734.484	876.538	548.049	54.0898
	0.524833	1.87318	76.1242	303.615	142.997	18.8006
	0.311178	3.81764	125.872	1971.26	808.446	21.9123
	0.510837	1.47745	125.247	1886.19	381.279	36.6796
	6.29085	1.35774	87.4733	1598.89	601.385	47.129
	MX1
Tx	PBS	15	30	60	180	360
	1.66413	1.25492	1.9181	3.45769	30.6416	24.3485
	1.7732	0.805169	0.419444	10.3955	45.5646	24.3573
	0.338888	2.10639	1.03425	1.84821	9.80701	12.4326
	0.858187	1.83166	1.66128	4.22162	48.1999	12.8068
	0.984955	1.49283	1.39074	7.3033	23.3834	12.3669
	1.18305	0.844263	1.47981	4.84758	38.9599	15.7616
	DDX58
Tx	PBS	15	30	60	180	360
	1	1.03432	0.873551	2.35503	2.96966	0.976899
	1	1.01554	1.39882	2.66739	2.29682	1.07743
	1	0.696895	0.817959	2.65707	2.76356	1.0884
	1.76183	3.46669	8.03275	31.2474	64.3476	21.8274
	0.505601	8.13821	11.6644	38.4252	54.961	20.0034
	1.12261	7.0818	1.54459	18.5613	51.0361	23.6518
	IFIH1
Tx	PBS	15	30	60	180	360
	1	0.891761	1.00731	1.50467	3.09064	2.04787
	1	1.07912	1.30622	1.70243	3.77931	3.08391
	1	1.08792	1.03326	2.04582	3.39533	2.73873
	0.887227	1.548	1.35373	3.2725	19.145	6.84043
	1.12464	0.5733	0.652719	3.63778	19.2948	5.30857
	1.0022	0.563124	2.1618	5.3614	11.5257	7.39475
	OAS2
Tx	PBS	15	30	60	180	360
	1	0.902729	0.781294	2.63356	4.5508	1.83383
	1	0.935038	1.39713	2.27938	5.37009	4.43208
	1	1.47854	1.21021	4.54705	6.13527	4.50043
	0.59809	2.439	3.4999	11.0561	29.3404	11.3197
	1.16455	1.24174	5.40056	20.6658	36.4384	10.3234
	1.43573	1.06448	0.74562	6.98229	35.5604	12.3237

## Sheet: 3B
IFNB
Ctrl	30	60	180	360	IFN
0.000124	0.000125	0.000208	0.000158	0.000215	0.967477
7.95e-05	1.39e-05	2.74e-05	7.78e-05	0.000148	0.601042
0.000762	0.002975	0.002761	0.004852	0.001558	1.23846
2.07e-05	2.73e-05	0	0	0	1.08493
0	6.01e-05	0.000349	0.000237	0.00013	1.03252
4.8e-05	1.58e-05	6.61e-05	8.65e-05	8.71e-05	1.39896
0.001145	0.001666	0.001654	0.00111	0.000769	0.761542
2.4e-05	0	3.33e-05	0.000162	3.57e-05	0.915066
IRF1
Ctrl	30	60	180	360	IFN
0.042222	0.045561	0.314241	0.138516	0.061526	0.980648
0.026427	0.045725	0.279705	0.143132	0.038257	1.02726
0.047756	0.058681	0.281453	0.202083	0.102536	1.13286
0.024837	0.032777	0.202	0.071189	0.027257	0.962821
0.026692	0.03392	0.281856	0.117665	0.028166	1.01935
0.015531	0.048022	0.335254	0.138523	0.043141	0.972741
0.055592	0.057038	0.263853	0.242381	0.109817	0.867141
0.02526	0.037413	0.233171	0.075071	0.040472	1.03718
MX1
Ctrl	30	60	180	360	IFN
0.45846	0.169649	0.302436	0.184838	0.464802	1.27312
0.001937	0.001728	0.000623	0.072342	0.533148	0.87147
0.016697	0.099099	0.008456	0.215806	0.50104	1.18754
0.324049	0.44699	0.802182	0.923677	3.05167	1.17965
0.005156	0.217352	0.045899	0.249455	0.590574	0.726878
0.001224	0.000256	0.001879	0.148494	0.519651	1.12853
0.028271	0.025701	0.003123	0.167606	0.561167	0.812463
0.19039	0.927049	0.374342	1.02838	3.03131	0.820348
pSTAT3
Ctrl	30	60	180	360	IFN
0.005943	0.970811	0.409292	0.310657	0.512564	0.036175
0.0021	0.946727	0.543861	0.643687	0.355718	0.074619
0.02318	1.06362	0.463989	0.491131	0.332914	9.87e-05
5.49e-05	0.889841	0.526242	0.678786	0.533591	0.00086
0.00023	1.02919	0.342345	0.376179	0.603899	0.000597
0.000829	1.05327	1.1422	0.362084	0.322399	0.081617
0.024992	0.936381	0.501698	0.671433	0.349309	0.000523
4.28e-05	1.11016	0.761259	0.676514	0.463719	0.000116

## Sheet: 4A
IRF1
PBS	CHX	IL6+R	CHX IL6+R	cGAMP
0.05886	0.015918	0.977263	0.025516	0.246265
0.132428	0.030748	0.977735	0.065147	0.841221
0.063134	0.014846	0.961552	0.045358	0.202337
0.075865	0.02358	1.02274	0.044073	0.121671
0.143857	0.022726	1.02226	0.039698	0.560823
0.089584	0.010278	1.03845	0.027623	0.12107
pSTAT3
PBS	CHX	IL6+R	CHX IL6+R	cGAMP
0.000115	0	0.870168	1.04716	6.02e-05
0.000673	0	1.08768	2.91311	0.018531
0.00016	0.000146	0.894718	3.49827	0.000238
2.41e-05	2.56e-05	1.12983	2.26057	0
0.000328	0	0.91232	3.94673	0
0.000582	0.001089	1.10528	3.37645	0.000463

## Sheet: 4B
Tx		PBS									CHX
SOCS3	PBS	1.08298	0.923382	0.923382	1.08277	0.923558	1.2448	0.82223	0.680571	1.78704	24.0006	17.8147	11.0425	12.3558	4.44561	4.4279	14.8925	9.66223	13.363
	IL-6+R	194.685	113.378	137.663	50.0503	53.4298	59.4859	179.349	147.274	132.061	659.395	795.104	432.034	221.166	248.119	247.687	803.54	913.001	986.69
		PBS									CHX
CXCL10	PBS	0.752623	1.32869	1.43396	1.49357	0.669535	0.010157	0.5674	0.545543	3.23059	0.993092	3.89062	0.972655	0.952719	0.738742	0.329912	0.921614	1.64977	1.04651
	IL-6+R	254.232	265.028	252.476	94.8469	50.408	42.9236	190.174	199.188	222.743	1458.23	1884.54	1629.26	303.503	260.218	305.918	2424.95	2646.4	3117.49
		PBS									CHX
DDX58	PBS	1.30134	0.768438	1.02101	1.00763	0.992432	0.998911	0.774541	0.899678	1.43505	1.18921	1.33793	0.986233	1.20234	0.910823	1.1042	5.66721	4.0204	5.56201
	IL-6+R	1.49485	3.01049	2.18859	2.47559	2.60802	3.02701	4.45905	8.45601	5.82299	3.11666	3.86375	3.03143	5.73351	3.73031	5.41606	2.13503	9.87809	19.9489
		PBS									CHX
MX1	PBS	1.72907	0.578344	0.628507	0.972451	1.02833	0.714852	1.08317	0.77031	1.1985	0.521233	0.558644	0.411796	0.969737	0.464309	0.582373	1.67963	1.36768	1.84446
	IL-6+R	1.14076	2.94854	1.19748	2.11111	2.53201	3.29714	5.62558	5.46493	7.77032	1.95884	3.11666	2.73208	5.40686	3.93427	6.12963	10.6488	7.56294	11.4877
		PBS									CHX
IFIH1	PBS	1.21236	0.824839	0.745305	0.987706	1.01245	1.12223	0.94414	0.895026	1.18339	1.61241	1.08856	1.16266	1.01029	0.717905	0.81385	0.998186	0.990175	1.25021
	IL-6+R	2.1649	1.9266	1.45685	1.11299	1.67599	1.66731	2.8448	1.16811	2.56055	1.82763	2.70692	2.69148	2.33536	3.16324	2.27696	2.89457	2.77547	2.71886
		PBS									CHX
OAS2	PBS	1.35145	0.739946	0.901181	1.08331	0.923097	0.959467	0.825672	0.869941	1.3922	1.02716	1.03791	0.756819	1.10632	0.690132	0.541945	1.62548	1.00597	1.26705
	IL-6+R	3.37851	3.30885	2.43262	1.48439	2.28492	2.81351	4.06355	4.40942	3.96455	2.77178	3.87415	2.77923	2.68408	2.06681	4.3901	3.95387	4.07153	5.2877

## Sheet: 4C
Tx		PBS						IL6+R
IFNAR	NTS	0.895142	1.11714	1.08154	0.924608	1.05685	0.946207	1.70747	1.72434	2.22684	0.706064	1.0584
	siIFNAR1	0.0651148	0.0671439	0.12914	0.032862	0.107441	0.0587941	0.13817	0.173839	0.110736	0.124346	0.179215	0.261476
		PBS						IL6+R
SOCS3	NTS	1.09495	0.913285	1.13861	0.878261	0.928118	1.07745	48.7667	36.4147	41.3876	38.4903	41.6995
	siIFNAR1	3.12909	1.21645	0.63044	0.400576	0.938125	0.342431	163.636	293.765	30.2781	21.8002	39.4963	9.43946
		PBS						IL6+R
CXCL10	NTS	0.599541	1.66794	0.535692	1.86674	0.891601	1.12158	120.959	40.8639	51.7743	338.513	322.047
	siIFNAR1	0.184822	0.136754	1.3155	0.879816	0.952745	0.605366	228.173	134.863	64.9103	80.9471	461.877	653.241
		PBS						IL6+R
DDX58	NTS	0.665495	1.50264	0.89227	1.12074	1.10348	0.906228	3.12543	3.36502	3.16651	1.29878	1.76399
	siIFNAR1	0.82662	1.25525	0.882412	0.184012	0.862056	0.639197	5.95728	6.3831	2.46549	6.56212	2.86298	3.50404
		PBS						IL6+R
MX1	NTS	0.898252	1.11327	0.189923	5.26528	0.941101	1.06258	7.20104	7.59549	11.0877	4.71591	6.85081
	siIFNAR1	0.959806	0.17419	1.70907	1.21371	3.22783	0.70024	7.61873	11.5191	5.19551	12.4112	8.05853	11.0599
		PBS						IL6+R
IFIH1	NTS	1.3009	0.768697	0.442148	2.26169	0.815022	1.22696	4.3624	25.3565	33.8919	2.9483	2.84045
	siIFNAR1	1.13704	1.34456	12.1857	5.35655	0.998423	0.600331	5.99001	4.94218	27.3909	78.9538	3.70285	6.0882
		PBS						IL6+R
OAS2	NTS	1.14791	0.871145	0.828245	1.20737	0.93992	1.06392	3.43727	12.2345	7.94349	2.55522	3.27092
	siIFNAR1	1.67586	1.27425	3.93249	2.61903	2.46902	1.00558	7.57355	9.34686	10.5796	33.9362	4.45067	4.01273

[truncated: 35 more sheets: 5A, 5B, 5C, 5D, 5E, 6A, 6C, 7A, 7B, 7C, 7D, 8A, 8B, 9B, 10A, 10B, 10C, 11, 12A, 12B …]
